# Supplementary material for: Expression of Concern: Resveratrol Enhances Antitumor Activity of TRAIL in Prostate Cancer Xenografts through Activation of FOXO Transcription Factor
Source: PLoS One. 2019 Sep 24;14(9):e0223138. doi: 10.1371/journal.pone.0223138 (PMC6759166; doi:10.1371/journal.pone.0223138)
Supplement: S1 File — (ZIP) [file pone.0223138.s001.zip]

Archive with 12 entries (11 files):
- S1_File/
- S1_File/S10_File - new WB Fig 3B.TIF
- S1_File/S11_File - new Tumor-DR4-DR5-ELISA-Tumor-Res+TRAILi.xlsx
- S1_File/S1_File - new DR4 Control.tif
- S1_File/S2_File - new DR4 Resveratrol.tif
- S1_File/S3_File - new DR4 TRAIL.tif
- S1_File/S4_File - new DR4 Resveratrol and TRAIL.tif
- S1_File/S5_File - new DR5 Control.tif
- S1_File/S6_File - new DR5 Resveratrol.tif
- S1_File/S7_File - new DR5 TRAIL.tif
- S1_File/S8_File - new DR5 Resveratrol and TRAIL.tif
- S1_File/S9_File - new DR4+DR5 %positive cells.xls
