# Supplementary material for: Expression of Concern: Resveratrol Enhances Antitumor Activity of TRAIL in Prostate Cancer Xenografts through Activation of FOXO Transcription Factor
Source: PLoS One. 2019 Sep 24;14(9):e0223138. doi: 10.1371/journal.pone.0223138 (PMC6759166; doi:10.1371/journal.pone.0223138)
Supplement: S1 File — (ZIP) [file pone.0223138.s001.zip › S1_File/S11_File - new Tumor-DR4-DR5-ELISA-Tumor-Res+TRAILi.xlsx]

## Sheet: Sheet1
PC-3 Xenograft Exp		TRAIL-R1/DR4		ELISA	ng/ug of P
Control	Res	TRAIL	Res+TRAIL
0.7	2.6	2.1	3.2
0.8	2.6	1.6	3.1
0.7	2.3	1.8	3.8
0.6	2.4	1.9	3.4
0.7	0.0816497
2.475	0.15
1.85	0.208167
3.375	0.30957
TRAIL-R2/DR5		ELISA
Control	Res	TRAIL	Res+TRAIL
1.2	4.2	2.3	5.4
1.1	4.3	1.8	5.7
1.2	5.2	1.8	6.3
0.8	4.8	2.3	5.7
1.075	0.189297
4.625	0.464579
2.05	0.288675
5.775	0.377492
DR4	DR5
0.7	1.075	0.0816497	0.189297
2.475	4.625	0.15	0.464579
1.85	2.05	0.208167	0.288675
3.375	5.775	0.30957	0.377492
