# Supplementary material for: Expression of Concern: Resveratrol Enhances Antitumor Activity of TRAIL in Prostate Cancer Xenografts through Activation of FOXO Transcription Factor
Source: PLoS One. 2019 Sep 24;14(9):e0223138. doi: 10.1371/journal.pone.0223138 (PMC6759166; doi:10.1371/journal.pone.0223138)
Supplement: S1 File — (ZIP) [file pone.0223138.s001.zip › S1_File/S9_File - new DR4+DR5 %positive cells.xls]

## Sheet: Sheet1
			PC-3 xenograft
			% DR4
	Control	Res	TRAIL	Res+TRAIL
	7	18	12	70
	10	16	21	72
	8	22	14	78
	10	28	16	70
	7	28	18	68
	9	26	22	78
	8	20	18	86
	12	24	14	76
	9	18	12	82
	14	16	15	72
	9.4	21.6	16.2	75.2	DR4
	12.4	44.6	19.6	95	DR5
	2.22111	4.69515	3.48967	5.82714	DR4
	1.83787	4.11501	4.50185	2.53859	DR5
			% DR5	Stain
	Control	Res	TRAIL	Res+TRAIL
	10	52	14	96
	14	46	16	92
	12	40	14	96
	10	42	18	98
	12	46	22	92
	12	48	28	98
	14	46	22	94
	12	46	18	92
	16	42	24	98
	12	38	20	94
	12.4	44.6	19.6	95	DR5
	1.83787	4.11501	4.50185	2.53859
