# Supplementary material for: Expression of Concern: Resveratrol Enhances Antitumor Activity of TRAIL in Prostate Cancer Xenografts through Activation of FOXO Transcription Factor
Source: PLoS One. 2019 Sep 24;14(9):e0223138. doi: 10.1371/journal.pone.0223138 (PMC6759166; doi:10.1371/journal.pone.0223138)
Supplement: S2 File — (ZIP) [file pone.0223138.s002.zip]

Archive with 19 entries (18 files):
- S2_File/
- S2_File/File S1 - 4A published_western blots.pptx
- S2_File/File S10 - 4B published_p27 control.tif
- S2_File/File S11 - 4B published_p27 Resveratrol.tif
- S2_File/File S12 - 4B published_p27 TRAIL.tif
- S2_File/File S13 - 4B published_p27 Resv + TRAIL.tif
- S2_File/File S14 - 4B published_CycD1 Control.tif
- S2_File/File S15 - 4B published_CycD1 Resveratrol.tif
- S2_File/File S16 - 4B published_CycD1 TRAIL.tif
- S2_File/File S17 - 4B published_CycD1 Resv + TRAIL.tif
- S2_File/File S18 - 4B published_quantitative data.xls
- S2_File/File S2 - 4A published_Bax control.tif
- S2_File/File S3 - 4A published_Bax Resveratrol.tif
- S2_File/File S4 - 4A published_Bax Resv + TRAIL.tif
- S2_File/File S6 - 4A published_Bcl2 control.tif
- S2_File/File S7 - 4A published_Bcl2 Resveratrol.tif
- S2_File/File S8 - 4A published_Bcl2 Resv + TRAIL.tif
- S2_File/File S9 - 4A published_quantitative data.xls
- S2_File/File_S19 - 4A published Bcl-2-TRAIL.tif
