# Supplementary material for: Expression of Concern: Resveratrol Enhances Antitumor Activity of TRAIL in Prostate Cancer Xenografts through Activation of FOXO Transcription Factor
Source: PLoS One. 2019 Sep 24;14(9):e0223138. doi: 10.1371/journal.pone.0223138 (PMC6759166; doi:10.1371/journal.pone.0223138)
Supplement: S2 File — (ZIP) [file pone.0223138.s002.zip › S2_File/File S18 - 4B published_quantitative data.xls]

## Sheet: Sheet1
			% p27	PC-3 xenograft
	Control	Res	TRAIL	Res+TRAIL
	12	52	16	62
	14	44	12	54
	12	56	14	68
	13	44	12	66
	14	36	18	76
	12	46	12	56
	10	42	22	76
	12	46	12	82
	12	48	18	76
	14	40	16	78
	12.5	45.4	15.2	69.4	p27
	80.2	23.8	53.6	7.6	cyclin D1
	1.2693	5.73876	3.4254	9.7091	p27
	4.26354	2.4404	4.50185	1.3499	cyclin D1
			% Cyclin D1		Stain
	Control	Res	TRAIL	Res+TRAIL
	72	20	54	8
	80	22	50	6
	76	24	56	6
	78	26	58	6
	80	24	52	7
	82	24	52	9
	86	27	62	8
	80	20	56	8
	82	25	48	10
	86	26	48	8
	80.2	23.8	53.6	7.6
	4.26354	2.4404	4.50185	1.3499

## Sheet: Sheet2
control	TRAIL	Paclitaxel	Vincristin	Vinblastin	Campothecin	Etoposide	Adriamycin
326	623	1324	1456	1238	1654	1898	2678
324	589	1128	1345	1365	1532	1963	2564
378	645	1235	1387	1346	1745	1986	2456
323	537	1242	1378	1382	1623	1978	2587
378	501	1123	1295	1462	1762	2061	3045
376	529	1234	1265	1375	1796	2314	2986
311	546	1124	1195	1462	1896	2045	2865
312	521	1324	1195	1347	1763	1964	2846
337.75	26.8623	344.25	37.8275
598.5	47.0284	524.25	18.6793
1232.25	80.3923	1201.25	97.0064
1391.5	46.6369	1237.5	50.58
1332.75	64.8556	1411.5	59.4222
1638.5	87.873	1804.25	63.1737
1956.25	39.9865	2096	151.409
1956.25	39.9865	2096	151.409
