# Supplementary material for: Expression of Concern: Resveratrol Enhances Antitumor Activity of TRAIL in Prostate Cancer Xenografts through Activation of FOXO Transcription Factor
Source: PLoS One. 2019 Sep 24;14(9):e0223138. doi: 10.1371/journal.pone.0223138 (PMC6759166; doi:10.1371/journal.pone.0223138)
Supplement: S2 File — (ZIP) [file pone.0223138.s002.zip › S2_File/File S9 - 4A published_quantitative data.xls]

## Sheet: Sheet1
			% Bax	PC-3 xenograft
	Control	Res	TRAIL	Res+TRAIL
	26	46	36	86
	24	42	38	96
	22	46	42	82
	20	48	46	94
	24	36	32	92
	20	46	36	92
	24	42	28	78
	26	46	32	92
	22	48	36	90
	24	40	38	82
	23.2	44	36.4	88.4	Bax
	77.4	40	40	13	Bcl2
	2.14994	3.8873	5.14674	6.02218	Bax
	3.77712	4.6188	4.6188	1.69967	Bcl2
			% Bcl2	Stain
	Control	Res	TRAIL	Res+TRAIL
	68	34	34	12
	82	32	32	12
	78	40	40	14
	80	42	42	16
	78	46	46	10
	78	42	42	14
	76	38	38	12
	78	46	46	14
	80	42	42	12
	76	38	38	14
	77.4	40	40	13
	3.77712	4.6188	4.6188	1.69967

## Sheet: Sheet2
control	TRAIL	Paclitaxel	Vincristin	Vinblastin	Campothecin	Etoposide	Adriamycin
326	623	1324	1456	1238	1654	1898	2678
324	589	1128	1345	1365	1532	1963	2564
378	645	1235	1387	1346	1745	1986	2456
323	537	1242	1378	1382	1623	1978	2587
378	501	1123	1295	1462	1762	2061	3045
376	529	1234	1265	1375	1796	2314	2986
311	546	1124	1195	1462	1896	2045	2865
312	521	1324	1195	1347	1763	1964	2846
337.75	26.8623	344.25	37.8275
598.5	47.0284	524.25	18.6793
1232.25	80.3923	1201.25	97.0064
1391.5	46.6369	1237.5	50.58
1332.75	64.8556	1411.5	59.4222
1638.5	87.873	1804.25	63.1737
1956.25	39.9865	2096	151.409
1956.25	39.9865	2096	151.409
