# Supplementary material for: Expression of Concern: Resveratrol Enhances Antitumor Activity of TRAIL in Prostate Cancer Xenografts through Activation of FOXO Transcription Factor
Source: PLoS One. 2019 Sep 24;14(9):e0223138. doi: 10.1371/journal.pone.0223138 (PMC6759166; doi:10.1371/journal.pone.0223138)
Supplement: S3 File — (ZIP) [file pone.0223138.s003.zip]

Archive with 5 entries (4 files):
- S3_File/
- S3_File/S2_File - 4A corrected Bax control.tif
- S3_File/S3_File - 4A corrected Bax Resveratrol.tif
- S3_File/S4_File - 4A corrected Bax TRAIL.tif
- S3_File/S5_File - 4A corrected Bax Resv+TRAIL.tif
