# Supplementary material for: Expression of Concern: Resveratrol Enhances Antitumor Activity of TRAIL in Prostate Cancer Xenografts through Activation of FOXO Transcription Factor
Source: PLoS One. 2019 Sep 24;14(9):e0223138. doi: 10.1371/journal.pone.0223138 (PMC6759166; doi:10.1371/journal.pone.0223138)
Supplement: S4 File — (ZIP) [file pone.0223138.s004.zip]

Archive with 13 entries (12 files):
- S4_File/
- S4_File/File S27 - 5A published MMP2 control.tif
- S4_File/File S28 - 5A published MMP2 Resv.tif
- S4_File/File S29 - 5A published MMP2 TRAIL.tif
- S4_File/File S30 - 5A published MMP2 Resv TRAIL.tif
- S4_File/File S31 - 5A published MMP9 control.tif
- S4_File/File S32 - 5A published MMP9 Resv.tif
- S4_File/File S33 - 5A published MMP9 TRAIL.tif
- S4_File/File S34 - 5A published MMP9 Resv TRAIL.tif
- S4_File/File S35 - 5B published quantitative data.xls
- S4_File/File S36 - 5C published MMP9 western blot.jpg
- S4_File/File S37 - 5C published b-actin western blot.jpg
- S4_File/File S38 - 5C published MMP2 western blot.jpg
