# Supplementary material for: Expression of Concern: Resveratrol Enhances Antitumor Activity of TRAIL in Prostate Cancer Xenografts through Activation of FOXO Transcription Factor
Source: PLoS One. 2019 Sep 24;14(9):e0223138. doi: 10.1371/journal.pone.0223138 (PMC6759166; doi:10.1371/journal.pone.0223138)
Supplement: S4 File — (ZIP) [file pone.0223138.s004.zip › S4_File/File S35 - 5B published quantitative data.xls]

## Sheet: Sheet1
PC-3 Xenograft Exp		MMP-2
Control	Res	TRAIL	Res+TRAIL
90	62	64	12
98	70	62	14
102	62	60	18
92	68	66	14
96	70	68	16
92	62	72	12
105	64	58	14
96.4286	5.59336
65.4286	3.77964
64.2857	4.82059
14.2857	2.13809
MMP-9
Control	Res	TRAIL	Res+TRAIL
105	56	60	18
104	48	48	16
102	48	50	20
108	42	46	14
106	54	52	16
96	54	54	20
102	50	50	22
103.286	3.86067
50.2857	4.82059
51.4286	4.57738
18	2.82843
MMP-2	MMP-9
96.4286	103.286	5.59336	3.86067
65.4286	50.2857	3.77964	4.82059
64.2857	51.4286	4.82059	4.57738
14.2857	18	2.13809	2.82843
