# Supplementary material for: Expression of Concern: Resveratrol Enhances Antitumor Activity of TRAIL in Prostate Cancer Xenografts through Activation of FOXO Transcription Factor
Source: PLoS One. 2019 Sep 24;14(9):e0223138. doi: 10.1371/journal.pone.0223138 (PMC6759166; doi:10.1371/journal.pone.0223138)
Supplement: S5 File — (ZIP) [file pone.0223138.s005.zip]

Archive with 9 entries (8 files):
- S5_File/
- S5_File/File S19 - 6A published_quantitative data.xls
- S5_File/File S20 - 6B published_quantitative data.xls
- S5_File/File S21 - 6C published_quantitative data.xls
- S5_File/File S22 - 6B published -TRAIL control.tif
- S5_File/File S23 - 6B published -TRAIL Resv.tif
- S5_File/File S24 - 6B NEW +TRAIL Resv.tif
- S5_File/File S25 - 6B published +TRAIL Resv.tif
- S5_File/File S26 - 6B published western blots.pptx
