# Supplementary material for: Expression of Concern: Resveratrol Enhances Antitumor Activity of TRAIL in Prostate Cancer Xenografts through Activation of FOXO Transcription Factor
Source: PLoS One. 2019 Sep 24;14(9):e0223138. doi: 10.1371/journal.pone.0223138 (PMC6759166; doi:10.1371/journal.pone.0223138)
Supplement: S5 File — (ZIP) [file pone.0223138.s005.zip › S5_File/File S19 - 6A published_quantitative data.xls]

## Sheet: Sheet1
	PC-3	Xenograft Resveratrol+TRAIL						Tumore Tissues
		H&E	Stainig			IHC	CD31	Staining			IHC	vWF	Staining
Control	Res	TRAIL	Res+TRAIL		Control	Res	TRAIL	Res+TRAIL		Control	Res	TRAIL	Res+TRAIL
13	6	7	3		14	9	8	3		13	7	9	3
10	5	5	1		15	8	9	4		12	8	8	2
11	5	7	2		13	7	10	3		13	6	10	4
12	6	6	2		12	8	9	2		15	8	9	3
10	6	8	2		12	8	10	4		14	7	8	4
10	8	7	2		16	7	8	3		12	8	9	3
11	6	7	2		13	8	9	4		12	6	9	2
11	6	6.71429	2		13.5714	7.85714	9	3.28571		13	7.14286	8.85714	3	Mean
1.1547	1	0.95119	0.57735		1.51186	0.690066	0.816497	0.755929		1.1547	0.899735	0.690066	0.816497	SD
																	`
	Control	Res	TRAIL	Res + TRAIL			Control	Res	TRAIL	Res + TRAIL		Control	Res	TRAIL	Res + TRAIL
