# Supplementary material for: Expression of Concern: Resveratrol Enhances Antitumor Activity of TRAIL in Prostate Cancer Xenografts through Activation of FOXO Transcription Factor
Source: PLoS One. 2019 Sep 24;14(9):e0223138. doi: 10.1371/journal.pone.0223138 (PMC6759166; doi:10.1371/journal.pone.0223138)
Supplement: S5 File — (ZIP) [file pone.0223138.s005.zip › S5_File/File S20 - 6B published_quantitative data.xls]

## Sheet: Sheet1
			VEGF staining - PC-3 Xenograft experiment
				% VEGF Positive cells / field
		Control	Res	TRAIL	Res + TRAIL
		108	74	52	28
		124	68	60	26
		112	72	54	22
		114	68	56	26
		122	62	62	24
		126	74	52	22
		116	70	56	24
			mean
		117.429	69.7143	56	24.5714
			std dev					Control	Res	TRAIL	Res + TRAIL
		6.70465	4.2314	3.82971	2.22539
