# Supplementary material for: Expression of Concern: Resveratrol Enhances Antitumor Activity of TRAIL in Prostate Cancer Xenografts through Activation of FOXO Transcription Factor
Source: PLoS One. 2019 Sep 24;14(9):e0223138. doi: 10.1371/journal.pone.0223138 (PMC6759166; doi:10.1371/journal.pone.0223138)
Supplement: S5 File — (ZIP) [file pone.0223138.s005.zip › S5_File/File S21 - 6C published_quantitative data.xls]

## Sheet: Sheet1
					Blood VEGFR2-positive cells (/mm3)
		PC-3 xenograft
		Control	Res	TRAIL	Res +TRAIL
		167	112	89	55
		158	85	98	54
		164	88	112	47
		174	122	96	56
		168	108	127	65
		159	124	111	62
		152	122	99	72
			mean
		163.143	108.714	104.571	58.7143
			std dev
		7.35818	16.2759	12.8434	8.24043
			Control	Res	TRAIL	Res + TRAIL
